# Supplementary material for: Three‐dimensional architecture and moment arms of human rotator cuff muscles in vivo: Interindividual, intermuscular, and intramuscular variations
Source: J Anat. 2024 May 1;245(2):258–70. doi: 10.1111/joa.14050 (PMC11259750; doi:10.1111/joa.14050)
Supplement: Supplementary file 1 — Table S1. Muscle architecture and moment arm measurements of all 20 participants included in this study. Values of fascicle length and pennation angle are means ± standard deviations (%CV) over 3000 reconstructed fibre tracts in each muscle. TABLE S2. Mean and median fascicle lengths across 3000 reconstructed fibre tracts in each muscle of all 20 participants included in this study. TABLE S3. Muscle architecture and moment arm measurements from this study and previously published studies. Values are means ± standard deviations across participants. [file JOA-245-258-s001.zip]

Archive with 2 entries (2 files):
- tables.docx
- Table_S1.csv
