# Supplementary material for: Three‐dimensional architecture and moment arms of human rotator cuff muscles in vivo: Interindividual, intermuscular, and intramuscular variations
Source: J Anat. 2024 May 1;245(2):258–70. doi: 10.1111/joa.14050 (PMC11259750; doi:10.1111/joa.14050)
Supplement: Supplementary file 1 — Table S1. Muscle architecture and moment arm measurements of all 20 participants included in this study. Values of fascicle length and pennation angle are means ± standard deviations (%CV) over 3000 reconstructed fibre tracts in each muscle. TABLE S2. Mean and median fascicle lengths across 3000 reconstructed fibre tracts in each muscle of all 20 participants included in this study. TABLE S3. Muscle architecture and moment arm measurements from this study and previously published studies. Values are means ± standard deviations across participants. [file JOA-245-258-s001.zip › Table_S1.csv]

Subject		1	2	3	4	5	6	7	8	9	10	11	12	13	14	15	16	17	18	19	20
Muscle volume (cm3)	SUP	56	34	34	55	51	70	61	50	35	60	48	33	50	37	30	31	36	67	51	48
	SUB	169	90	85	168	140	172	130	196	102	153	143	103	188	92	100	88	106	214	203	109
	INF	151	65	70	172	129	157	116	146	96	150	120	68	136	72	77	64	96	158	137	114
	TER	32	17	10		28	42	29	32		30	29	20	30	18	22	17		32	52
Relative muscle volume (%)	SUP	63	57	68	63	67	67	69	46	57	43	64	55	53	54	66	61	54	57	69	63
	SUB	94	53	58	57	66	65	63	56	61	56	63	56	57	56	63	64	65	72	55	57
	INF	86	60	51	63	66	62	65	61	59	86	71	64	75	75	68	60	64	98	68	66
	TER	44	37	34		41	41	49	33		35	40	47	50	37	46	43		47	46
PCSA (cm2)	SUP	9	6	5	9	8	11	9	11	6	14	7	6	9	7	5	5	7	12	7	8
	SUB	21	17	15	30	21	26	21	35	17	27	23	18	33	17	16	14	16	30	37	19
	INF	18	11	14	27	20	25	18	24	16	17	17	11	18	10	11	11	15	16	20	17
	TER	5	5	3		7	10	6	10		9	7	4	6	5	5	4		7	11
Fascicle length (mm)	SUP	62.6 ± 17.5 (28)	56.6 ± 15.2 (27)	67.8 ± 22.4 (33)	62.9 ± 14.8 (24)	66.7 ± 14.7 (22)	66.6 ± 19.9 (30)	68.5 ± 13.7 (20)	46.5 ± 8.6 (18)	56.6 ± 11.3 (20)	43.4 ± 18.2 (42)	64.1 ± 13.0 (20)	54.9 ± 17.5 (32)	53.3 ± 19.6 (37)	54.1 ± 18.8 (35)	66.2 ± 14.5 (22)	61.0 ± 14.2 (23)	53.7 ± 9.5 (18)	56.8 ± 16.2 (29)	69.5 ± 14.6 (21)	63.4 ± 14.5 (23)
	SUB	93.9 ± 22.4 (24)	52.9 ± 16.5 (31)	58.2 ± 24.4 (42)	56.7 ± 20.1 (36)	66.3 ± 34.1 (51)	65.0 ± 27.7 (43)	62.9 ± 22.5 (36)	56.1 ± 22.2 (40)	60.8 ± 23.0 (38)	56.4 ± 23.2 (41)	63.1 ± 25.1 (40)	55.9 ± 25.2 (45)	57.1 ± 20.9 (37)	55.6 ± 20.2 (36)	62.6 ± 25.3 (40)	64.4 ± 23.0 (36)	64.7 ± 23.8 (37)	72.1 ± 30.3 (42)	55.2 ± 22.1 (40)	56.7 ± 37.3 (66)
	INF	86.0 ± 23.9 (28)	59.7 ± 24.1 (40)	51.1 ± 20.9 (41)	62.8 ± 17.2 (27)	65.6 ± 23.4 (36)	62.0 ± 22.9 (37)	64.6 ± 22.2 (34)	60.8 ± 15.3 (25)	58.6 ± 21.4 (36)	86.3 ± 32.4 (38)	71.1 ± 21.4 (30)	63.5 ± 16.0 (25)	75.4 ± 24.3 (32)	75.0 ± 18.4 (24)	67.8 ± 15.6 (23)	59.9 ± 18.3 (31)	63.6 ± 18.6 (29)	98.3 ± 34.7 (35)	67.5 ± 21.2 (31)	65.6 ± 23.3 (35)
	TER	43.5 ± 10.1 (23)	37.2 ± 7.8 (21)	34.4 ± 6.9 (20)		40.8 ± 13.3 (33)	41.3 ± 8.1 (20)	49.3 ± 12.8 (26)	33.2 ± 6.5 (20)		34.8 ± 9.5 (27)	40.2 ± 10.6 (26)	46.5 ± 8.0 (17)	50.4 ± 16.7 (33)	37.3 ± 11.6 (31)	45.8 ± 15.6 (34)	43.1 ± 13.3 (31)		47.5 ± 13.7 (29)	45.6 ± 13.0 (29)
Pennation angle (°)	SUP	18 ± 10 (58)	15 ± 11 (73)	23 ± 10 (41)	17 ± 11 (66)	17 ± 10 (63)	17 ± 11 (68)	17 ± 9 (52)	21 ± 13 (63)	14 ± 9 (64)	23 ± 12 (52)	16 ± 10 (63)	16 ± 10 (63)	13 ± 8 (62)	16 ± 13 (79)	16 ± 8 (51)	15 ± 10 (67)	17 ± 10 (55)	15 ± 9 (60)	16 ± 13 (78)	16 ± 9 (58)
	SUB	22 ± 12 (53)	19 ± 10 (52)	21 ± 11 (52)	21 ± 11 (55)	24 ± 12 (52)	22 ± 12 (57)	20 ± 11 (54)	24 ± 14 (57)	21 ± 12 (56)	23 ± 13 (56)	21 ± 13 (63)	21 ± 11 (54)	21 ± 13 (64)	19 ± 12 (63)	20 ± 11 (55)	18 ± 11 (57)	19 ± 11 (61)	18 ± 11 (57)	23 ± 12 (50)	24 ± 11 (44)
	INF	24 ± 12 (50)	23 ± 12 (50)	23 ± 12 (52)	21 ± 12 (56)	22 ± 11 (50)	19 ± 11 (57)	20 ± 9 (48)	18 ± 11 (62)	23 ± 12 (54)	18 ± 13 (75)	17 ± 10 (61)	21 ± 12 (52)	21 ± 12 (56)	18 ± 12 (69)	19 ± 10 (54)	18 ± 10 (56)	18 ± 10 (56)	20 ± 12 (61)	20 ± 12 (60)	20 ± 12 (58)
	TER	24 ± 15 (63)	24 ± 11 (45)	20 ± 14 (70)		28 ± 16 (57)	22 ± 12 (57)	19 ± 10 (50)	19 ± 13 (66)		22 ± 12 (56)	21 ± 11 (55)	19 ± 15 (81)	25 ± 14 (56)	26 ± 12 (44)	23 ± 12 (51)	23 ± 14 (61)		18 ± 11 (60)	22 ± 13 (58)
Moment arm (mm)	SUP	25.4	24.9	22.9	23.8	25.6	24.6	19.3	26	23.3	24.7	21.8	24.7	24.8	25.9	24.7	24.3	25.9	24.3	22.1	24.5
	SUB	24.4	22	21.9	22.9	23.9	24.3	25.8	25.8	24.7	23.7	24.4	23.2	21.7	23.6	20.6	21.4	20.6	25.7	23.7	22.6
	INF	25.7	19	22.5	22.8	25.6	25	25.4	24.7	25.9	25.8	24.6	19.8	23.4	25	25.3	24.5	24.7	23.8	25.8	25.2
	TER	24.5	21.9	19.1		24.4	23.3	23	21.9		23.5	20.9	23.5	24.9	22.8	23.3	22.5		22.2	24
